# Supplementary material for: Severe inflammation and lineage skewing are associated with poor engraftment of engineered hematopoietic stem cells in patients with sickle cell disease
Source: Nat Commun. 2025 Apr 1;16:3137. doi: 10.1038/s41467-025-58321-4 (PMC11961595; doi:10.1038/s41467-025-58321-4)
Supplement: Supplementary file 4 — Supplementary Dataset 5 [file 41467_2025_58321_MOESM4_ESM.xlsx]

## Sheet: Supplementary Table 1
Supplementary Data 5. Gene signature of the mixed All HSC-MkP population.
TRHDE
SLCO1B3
RGS6
SLCO1B7
SLCO1B1
CHRM2
VWF
ST6GALNAC5
PDZRN4
NFIB
LRRTM3
SELP
RXFP1
SH3GL3
PHLDB2
CTNNA3
ENPEP
XKR9
PIEZO2
ESR2
RIMBP2
CDH7
FREM1
TMTC1
C4orf45
NOS1AP
TMEM246
DPP10
CDH9
MRAP2
OR2F1
MAF
FGB
ANO2
GALNT13
FIGN
KCTD8
SCN7A
TEK
TMEM45A
PGM5
S100A16
FAM133A
TMEM108
LRRC7
HBA2
STAC
PTGS1
PRSS23
RGS18
PRKD1
ADAMTSL3
SCN2A
EPGN
TSBP1
ST6GAL2
GLI2
DNM3
ADAMTS1
CNGA1
CSMD3
RNF180
FAT1
MB21D2
SLC16A9
VWA2
SULF1
TENM2
THRB
CFH
CHSY3
CYSLTR2
CASS4
MYCT1
SYTL4
RYR3
CLU
EPN2
WASF3
ARHGAP20
TEX15
IL1B
NLGN1
DDX3Y
SUCLG2
PTPN22
SLC44A4
PCDH9
RASSF9
PDE1C
KCTD7
BHLHE41
ANOS1
RUNX1T1
RHCE
ARHGEF12
SOCS2
EIF1AY
CKB
NOG
TTC28
SCAMP5
PRRG1
ALDH1A1
SCML1
PLAG1
CNTNAP5
C2orf88
IL18R1
THSD7A
FPGT
SLC40A1
ACSS3
CXCL2
PIM1
LOX
TNNI3K
MARCKS
ARHGAP6
RPS4Y1
SHANK2
CFAP47
PLCB4
ADAMTS9
TESPA1
TIMP3
SORT1
HIST1H4H
P2RY14
EHD4
PRKG1
NR4A2
CDKN1C
PPP2R3A
MATN1
CNTN1
ROR2
RAB27B
KHDRBS2
MPIG6B
PRKG2
FBXW10
BCL9
DYTN
STON2
NIPAL1
TULP2
MLLT3
ENAH
MPDZ
TM4SF1
PCTP
PRTG
NINJ2
PIP5K1B
DOK6
MYCN
PLXDC2
PIR
OR3A2
FILIP1L
C3orf80
SYP
PLSCR4
EREG
MDGA2
CCDC175
MACC1
PPP2R2B
TRPC1
ANGPT1
GPAT3
BEX1
RBKS
HIST1H2BN
CNTN4
PRTFDC1
NPAT
WDR89
GATA2
AVP
FBN1
CPED1
PLS3
RPS26
CNTN6
TSPYL2
KDM5D
PREPL
UTY
MDK
PRKACB
TEX46
TRAK2
CXCL3
NRXN3
MMRN1
GUCY1A1
ABO
MIPOL1
