# Supplementary material for: Severe inflammation and lineage skewing are associated with poor engraftment of engineered hematopoietic stem cells in patients with sickle cell disease
Source: Nat Commun. 2025 Apr 1;16:3137. doi: 10.1038/s41467-025-58321-4 (PMC11961595; doi:10.1038/s41467-025-58321-4)
Supplement: Supplementary file 5 — Supplementary Dataset 6 [file 41467_2025_58321_MOESM5_ESM.xlsx]

## Sheet: Recap_HSC_SCDXvsHD
Supplementary Data 6. DEGs between HSCs from each patient and HD HSCs (log fold-change)
Gene	P2	P3	P4
ABCA1	NA	NA	0.329274
ABCC1	0.415632	NA	0.558687
ABLIM1	0.33103	NA	NA
ACOT7	-0.34612	-0.301497	-0.34381
ACSL1	NA	NA	0.415663
ACSM3	NA	NA	-0.253008
ACTB	-0.604571	NA	0.312655
ACTG1	-0.291654	NA	0.312887
ADA	NA	-0.415042	-0.27682
ADAM9	NA	NA	0.266595
ADGRE5	-0.327186	-0.346362	-0.458271
ADGRG6	NA	NA	-0.263005
AEBP2	NA	NA	0.441893
AFF3	0.395781	NA	NA
AGPS	NA	-0.250513	-0.315671
AHNAK	-0.639761	-0.607605	-0.801043
ALCAM	0.319589	NA	NA
ALDH1A1	0.634422	0.804756	0.488861
AMBRA1	NA	NA	0.290461
ANGPT1	NA	0.486798	NA
ANK3	0.405162	NA	NA
ANKRD17	NA	NA	0.269078
ANKRD28	NA	-0.612921	NA
ANTXR2	NA	NA	-0.313209
ANXA1	-1.88427	-0.960138	-3.35193
ANXA2	-1.0644	-0.398056	-1.10159
APBB1IP	-0.335533	NA	NA
APLP2	0.349661	NA	0.648155
APP	0.259268	NA	0.47713
AREG	2.06395	1.14364	2.81288
ARG2	NA	NA	-0.279651
ARHGAP15	0.446067	0.441246	0.354775
ARHGAP21	NA	NA	0.256408
ARHGAP22	NA	NA	0.267502
ARHGAP25	NA	NA	0.269724
ARID1B	0.384495	NA	NA
ARID4B	NA	NA	0.364537
ARID5A	NA	NA	0.283038
ARIH1	0.403434	NA	NA
ARL5B	NA	NA	0.41023
ATF3	0.794709	NA	1.06937
ATF7IP	0.27662	NA	NA
ATF7IP2	NA	NA	0.747865
ATP2B1	NA	-0.357639	NA
ATP2C1	0.471778	NA	0.475766
ATP6V0A1	NA	NA	0.251786
ATP6V0A2	NA	0.30084	0.565225
ATP8A1	NA	NA	0.324555
ATP8B4	0.455562	0.59272	0.297786
AVP	1.25407	1.1584	1.67714
B2M	NA	NA	0.908859
B3GNT5	NA	NA	0.359435
BAALC	NA	NA	0.456319
BASP1	NA	NA	-0.29191
BAZ1A	NA	NA	0.279862
BBX	0.295313	0.265417	0.452975
BCL11A	0.642193	NA	1.25005
BCL2A1	0.351397	NA	0.294416
BCL3	NA	NA	0.454267
BEX1	NA	0.502936	0.522568
BHLHE40	NA	0.270116	1.00706
BTBD11	NA	NA	0.350721
BTD	NA	NA	0.515861
BTG2	0.430937	0.568414	1.03737
C11orf49	-0.297234	-0.28085	NA
C14orf119	-0.264536	NA	NA
C1QTNF4	NA	-1.02897	-0.974168
C3orf80	NA	NA	0.288885
CA2	NA	NA	0.454832
CA5B	-0.314197	-0.444321	NA
CABLES1	0.38344	0.674346	0.709061
CACNB2	-0.554481	-0.898566	-0.547082
CACYBP	NA	-0.340064	NA
CALCRL	NA	-0.27244	NA
CALN1	0.340594	NA	0.38935
CALR	NA	NA	0.596519
CAMK1D	-0.662134	-0.414176	-0.731747
CAT	-0.3089	-0.687018	NA
CCDC200	-0.590504	-0.594806	NA
CCDC42	NA	-0.29333	-0.278773
CCM2	-0.462768	-0.4188	-0.510282
CCND3	NA	-0.271521	NA
CCNH	0.437026	0.296945	0.349055
CCNY	NA	NA	0.258063
CD109	0.468597	0.738891	0.496918
CD69	1.11443	1.44543	1.53447
CD74	NA	-0.561208	0.25906
CD79B	-0.264463	NA	-0.302731
CD83	NA	0.255585	0.935272
CD9	-1.01132	-0.392335	-0.843772
CD99	-1.0646	-0.979299	-1.3104
CDC42SE2	0.497274	0.433126	0.965418
CDH9	NA	0.550477	NA
CDK17	0.277503	NA	0.334688
CDKN2D	-0.386038	NA	NA
CEBPB	0.498537	NA	0.453317
CELF2	NA	NA	0.279154
CEP170	NA	NA	0.416777
CEP70	0.685805	NA	NA
CERS6	NA	NA	0.363598
CHD1	0.274821	NA	NA
CHP1	NA	NA	0.345412
CHST11	0.624163	0.340697	1.40209
CITED2	NA	NA	-0.299902
CKS2	0.645112	0.250674	0.310571
CLEC11A	NA	NA	-0.348536
CLIC2	NA	NA	0.321254
CLU	NA	0.356925	0.449195
CMPK2	NA	NA	0.312593
CMTM7	-0.397892	-0.382028	-0.414252
CNOT10	NA	NA	0.285827
CNOT2	NA	NA	0.29536
CNOT6L	NA	0.405966	0.580341
COL24A1	0.326956	0.350778	NA
COMMD10	NA	NA	-0.258587
CORO1A	-1.03373	-0.997844	-1.27851
CPPED1	-0.314098	NA	-0.315095
CREB3L2	NA	NA	0.273584
CREB5	NA	NA	0.270925
CREM	NA	0.329829	0.532744
CRHBP	0.401939	0.369942	1.31499
CRIP1	-2.20097	-1.20955	-2.19557
CRIP2	-1.21421	-1.01489	-1.17361
CROCC	-1.05599	-1.054	NA
CTDSPL	NA	NA	0.337486
CTNND1	NA	NA	0.25876
CTSG	0.294508	0.38155	NA
CUL1	NA	NA	0.428054
CUL3	NA	NA	0.443808
CUL5	NA	NA	0.306742
CXCL2	NA	0.765868	0.918273
CXCL3	0.543338	0.527604	1.03597
CXCL8	NA	0.455347	0.993123
CXCR4	0.468391	NA	0.306094
CYLD	NA	NA	0.259138
CYSTM1	NA	NA	-0.380643
CYTIP	0.626514	0.455671	0.760691
DACH1	0.253463	NA	NA
DAPK1	NA	NA	0.475301
DBI	-1.02209	-1.18063	-1.0674
DCP1A	NA	NA	0.349801
DCTPP1	-0.315597	NA	NA
DDIT3	0.385014	NA	1.91656
DDIT4	-0.343558	-0.303351	NA
DDX21	NA	NA	0.518135
DDX3Y	0.423203	0.432516	NA
DENND1B	NA	NA	0.304254
DENND4A	0.435268	NA	0.267506
DEPTOR	NA	NA	0.279631
DNAJA1	NA	-0.328021	0.371393
DNAJB1	0.591639	NA	0.823334
DNAJB6	NA	NA	0.898941
DNAJC3	NA	NA	0.267577
DOCK5	0.276892	NA	NA
DPYD	NA	0.27287	NA
DPYSL3	-0.452947	-0.335562	-0.34507
DRAM1	NA	NA	0.321981
DST	0.345434	NA	0.495042
DUSP1	1.08503	0.720706	1.2146
DUSP2	NA	NA	0.754871
DUSP6	0.409805	NA	NA
DUT	-0.580113	-0.424356	NA
DYTN	0.27616	NA	0.344147
EEF1A1	NA	NA	0.275035
EFCAB2	-0.551566	-0.372079	-0.586653
EFHC1	-0.353761	-0.269026	-0.308891
EFR3A	NA	NA	0.35668
EGR1	NA	NA	0.875827
EIF1AY	0.557169	0.675538	NA
EIF2AK2	NA	NA	0.389811
EIF4G3	0.366944	NA	NA
ELF1	NA	0.298043	0.833669
ELL2	NA	NA	0.30886
ELMO1	NA	NA	0.423617
ELOVL5	0.426701	0.366768	0.694906
EMP1	-0.698198	-0.666107	-0.752694
EPS15	NA	0.284183	NA
EPSTI1	0.500256	NA	0.778455
ERBIN	NA	NA	0.278609
EREG	1.10867	0.83771	0.684818
ERG	0.560673	0.477951	0.579104
ERN1	NA	NA	0.339926
ETS2	0.428155	NA	1.30462
ETV3	NA	NA	0.275729
ETV6	NA	NA	0.447562
EVL	0.266809	NA	0.347165
EZR	NA	-0.341591	NA
FABP5	NA	-0.317633	-0.311754
FADS1	NA	NA	0.250921
FAM117A	NA	NA	0.850723
FAM118A	-0.341907	-0.373321	NA
FAM135A	NA	NA	0.300494
FAM241A	NA	NA	0.502732
FAM49B	NA	-0.396508	NA
FBXO11	0.333423	NA	NA
FBXO28	NA	NA	0.386391
FBXO34	NA	NA	0.250448
FBXO7	-0.392616	NA	NA
FCER1A	0.409723	0.399421	NA
FCER1G	-0.25165	NA	-0.284859
FCHSD2	0.320876	NA	NA
FDFT1	-0.459233	-0.299652	NA
FDX1	-0.562902	-0.29757	-0.433819
FHL1	-1.30074	-0.506732	-1.11021
FILIP1L	NA	0.260791	NA
FKBP4	NA	NA	0.452497
FLT3	0.368393	NA	NA
FNBP1	NA	NA	0.256697
FNIP1	NA	NA	0.271514
FOS	2.01285	0.967027	2.51395
FOSB	0.738378	NA	1.00107
FOSL2	0.43608	0.325464	1.31861
FOXN3	NA	-0.533669	NA
FOXO1	0.273056	NA	NA
FREM1	NA	0.342276	NA
FRMD4B	-0.474404	-0.366619	-0.356773
FTH1	0.784824	0.608696	1.6194
FTL	0.28349	0.267305	0.886329
FXYD6	NA	NA	0.264797
GABPB1	NA	NA	0.372916
GADD45A	0.294626	0.341127	0.361426
GADD45B	0.49905	0.301825	1.06716
GALNT1	NA	NA	0.320624
GAPDH	-0.976469	-0.539061	NA
GATA2	0.409336	0.501318	0.563409
GBP2	-0.303419	-0.271534	NA
GLUL	-0.516156	-0.566146	-0.396696
GNA15	0.321895	0.447334	1.76659
GNAI1	NA	-0.494053	NA
GNG11	-0.765246	-0.746073	-0.48896
GOLPH3	NA	NA	0.388545
GP1BB	0.339992	NA	0.777771
GPATCH2L	NA	NA	0.375925
GPSM2	NA	NA	0.292745
GRASP	NA	NA	1.12201
GUCY1A1	0.407435	0.566763	0.417564
GYPC	NA	-0.394937	0.521067
H1F0	0.512612	0.806593	1.97049
H1FX	NA	0.319682	1.33198
H2AFZ	NA	NA	0.294182
H3F3B	0.34074	NA	1.42417
HCST	-0.391652	-0.326209	-0.619241
HDAC8	0.25569	NA	NA
HDGFL3	NA	NA	0.367044
HERC5	NA	NA	0.277465
HERPUD1	NA	NA	0.365617
HES1	NA	NA	0.616803
HIF1A	0.420756	0.398078	0.942198
HIPK1	0.264077	NA	NA
HIST1H1C	1.23404	1.01973	2.02508
HIST1H1D	0.559613	0.551609	1.01611
HIST1H2AC	1.21432	0.60721	1.48586
HIST1H2AE	0.369371	0.253602	0.636446
HIST1H2BC	0.571435	NA	NA
HIST1H2BG	NA	NA	0.387011
HIST1H2BJ	NA	NA	0.384019
HIST1H3H	0.292663	NA	0.500957
HIST1H4C	NA	0.258415	0.976825
HIST2H2AA4	0.693075	0.745778	1.49186
HIST2H2AC	NA	NA	0.499995
HIST2H2BE	0.647447	0.626847	0.833059
HIST3H2A	NA	0.340308	1.00839
HIVEP2	NA	NA	0.306236
HIVEP3	NA	NA	0.378531
HLA-A	0.770636	0.260889	1.73294
HLA-DQA1	-0.800577	NA	0.774633
HLA-DQB1	NA	-0.309415	1.05507
HLA-DRB1	1.05364	NA	0.635471
HLA-DRB5	-1.98506	-1.9707	1.22495
HLF	0.449849	NA	0.276765
HMGA2	0.399842	NA	0.339787
HMGB1	NA	NA	0.503782
HMGB2	NA	NA	0.379945
HMGN2	NA	NA	0.810002
HNRNPAB	-0.269269	NA	NA
HPGD	-0.325049	NA	NA
HSH2D	NA	NA	0.262004
HSP90AA1	0.458849	NA	1.07804
HSP90B1	0.508448	NA	1.08929
HSPA1A	1.307	NA	0.460269
HSPA1B	1.12839	NA	NA
HSPA5	0.635958	NA	1.71658
HSPA8	NA	-0.369309	NA
HSPB1	NA	-0.270436	0.409098
HSPD1	NA	NA	0.630432
HSPE1	0.455927	NA	0.78304
HSPH1	0.316542	NA	NA
HUWE1	NA	NA	0.271846
ID1	-2.17434	-2.40709	-1.25078
ID2	-1.14879	-1.42073	NA
ID3	-1.77018	-1.7668	-1.40381
IDI1	NA	NA	0.407213
IER2	0.61148	0.515545	1.44865
IER3	NA	NA	1.06286
IER5	0.6793	NA	0.648248
IFI44L	0.395299	NA	1.66114
IFI6	NA	NA	1.00985
IFITM1	NA	NA	0.790061
IFITM3	NA	NA	0.931004
IFRD1	NA	NA	0.501531
IGFBP7	NA	-0.406282	NA
IKZF1	NA	NA	-0.460763
IKZF2	0.373393	NA	NA
IL1B	NA	0.827031	-0.667299
IL3RA	NA	NA	-0.336844
INPP4B	0.640474	0.33429	0.667774
INSIG1	NA	NA	0.594321
IQGAP1	NA	-0.340564	NA
IQGAP2	0.79382	0.679526	0.26785
IRAK3	0.2733	NA	NA
IRF1	NA	-0.382126	NA
IRF7	NA	NA	0.332021
ISG15	NA	NA	0.292398
ITCH	NA	NA	0.304838
ITGA4	0.402599	NA	0.505721
ITPR1	NA	NA	0.301821
ITSN2	NA	NA	0.458311
JMJD1C	0.523642	NA	NA
JPT1	-0.446929	-0.382822	-0.402364
JUN	1.63416	1.31089	1.33019
JUNB	0.421606	0.422716	2.36341
JUND	0.279473	NA	1.05655
KDM2A	NA	NA	0.355525
KHDRBS2	NA	0.271229	NA
KL	NA	NA	0.278949
KLF10	NA	0.33087	1.2993
KLF2	NA	-1.09904	NA
KLF4	NA	-0.269251	NA
KLF6	NA	-0.67649	NA
KLHL24	0.254586	NA	0.458017
KLHL6	NA	NA	0.257531
KMT2C	NA	NA	0.324155
KMT2E	NA	0.307612	0.442696
KPNA2	0.258167	NA	0.585103
KRT18	-0.781851	NA	-0.282752
KRT8	-0.414247	NA	NA
LAT2	-0.382206	NA	NA
LATS2	NA	NA	0.257337
LCP1	0.68502	0.410194	0.578616
LDLR	NA	NA	0.394554
LGALS1	-0.56632	NA	-0.680473
LMNA	-1.53748	-1.18565	-1.16709
LPCAT2	0.315505	0.380452	NA
LPIN1	NA	NA	0.261928
LRBA	0.276104	NA	0.423928
LRMDA	0.493011	NA	0.269655
LRPPRC	NA	NA	0.424546
LRR1	NA	NA	0.346313
LRRFIP1	NA	NA	0.3496
LST1	1.14305	NA	NA
MACO1	NA	NA	0.264812
MAF	NA	0.282272	NA
MAFF	0.513546	NA	2.34695
MAMDC2	-0.448174	-0.322794	-0.473824
MAML3	0.29022	NA	NA
MAN1A1	0.298308	NA	NA
MAP2K3	-0.336195	NA	NA
MAP3K8	NA	NA	0.823758
MAP9	0.335512	NA	NA
MAPK14	NA	NA	0.349249
MAPK8	NA	NA	0.373028
MAPKAPK2	NA	NA	0.355232
MARCH6	NA	NA	0.542615
MARCKSL1	NA	NA	0.506228
MCL1	0.512136	NA	1.37621
MCTP1	0.436836	NA	NA
MCTP2	0.294259	NA	1.45027
MCUB	NA	-0.270821	-0.26057
MDK	NA	NA	0.499909
MECOM	0.329835	NA	NA
MECP2	NA	NA	0.2583
MED12L	NA	0.349514	0.460835
MED13L	NA	NA	-0.386185
MEF2C	0.418789	0.426867	NA
MEIS1	NA	0.384727	NA
METRNL	NA	NA	0.330829
MGST1	-0.537757	-0.48319	-0.318278
MIDN	NA	NA	0.708849
MIF	-0.372208	-0.297035	0.381395
MIS18BP1	NA	NA	0.265001
MKLN1	NA	NA	0.388692
MLLT3	0.901373	0.806691	1.21905
MMRN1	0.32619	0.278018	NA
MRPL1	NA	-0.271259	-0.305707
MSI2	0.551649	NA	1.00735
MT-ATP6	-0.568039	NA	-0.896802
MT-CO1	-0.417987	NA	-0.807901
MT-CO2	-1.04205	-0.360962	-0.519694
MT-CO3	-0.256202	-0.251073	-0.470881
MT-CYB	-0.859631	-0.341152	-0.901953
MT-ND3	-0.800758	-0.466165	-0.456709
MT-ND4	-0.3705	NA	-0.941955
MT2A	-0.34169	-0.338504	NA
MTHFD2	NA	NA	0.335138
MTMR6	NA	NA	0.306871
MX1	NA	NA	0.71931
MXD1	0.32031	NA	0.448694
MXI1	NA	NA	0.269508
MYADM	-0.35108	-0.721062	-0.508282
MYB	NA	0.32714	0.338367
MYCT1	0.858354	0.81761	0.947883
MYLK4	0.265173	NA	NA
MZB1	-0.428216	-0.500442	-0.722726
NAA38	NA	NA	0.56587
NAMPT	0.386319	NA	0.632382
NASP	-0.462752	-0.507186	-0.419166
NCL	0.304572	0.267159	0.828067
NDEL1	0.265114	NA	0.310762
NECTIN2	NA	NA	0.585961
NEDD4L	NA	0.282144	NA
NEGR1	NA	NA	-0.375135
NEK7	0.309283	NA	NA
NFAT5	0.333509	NA	0.400173
NFATC2	0.317526	NA	NA
NFIA	0.376484	NA	NA
NFIL3	0.500542	NA	0.878245
NFKB1	0.456796	NA	0.986884
NFKBIA	0.389924	NA	2.3626
NFKBIE	NA	NA	0.382781
NFKBIZ	0.531675	0.277186	0.950811
NIN	NA	NA	0.334104
NKAIN2	0.318556	-0.361761	NA
NMD3	NA	NA	0.356348
NOG	NA	0.29656	NA
NOP58	NA	NA	0.333874
NR1D2	NA	NA	0.267449
NR4A1	0.527819	0.692173	1.46459
NR4A2	0.490924	0.558001	1.14435
NR4A3	NA	NA	0.285179
NRF1	NA	NA	0.271168
NRIP1	0.493785	0.521686	0.357899
NUP98	0.419264	0.29932	0.574758
ODF3B	NA	NA	0.858425
P2RY14	NA	0.518004	NA
P4HB	-0.368924	NA	NA
PACSIN2	-0.350473	-0.279587	NA
PAICS	NA	NA	0.368929
PALM2-AKAP2	NA	NA	0.254605
PAM	0.262785	NA	NA
PAN3	0.285574	NA	0.61312
PARP14	NA	NA	0.548525
PARP9	NA	NA	0.299351
PBX1	0.429503	NA	NA
PBX3	0.342213	NA	NA
PCDH9	NA	0.366927	NA
PCED1B	NA	0.31058	0.357886
PCGF5	NA	NA	0.289462
PDE4B	0.519862	NA	0.818859
PDE7A	NA	NA	-0.287132
PDIA3	NA	NA	0.720809
PDLIM1	-0.455705	-0.582449	-0.893839
PDZD8	NA	NA	0.484557
PDZRN4	NA	1.07984	NA
PEAK1	NA	NA	0.288985
PELI1	0.266517	NA	0.389174
PHACTR1	NA	NA	0.469827
PHACTR4	0.432561	0.441589	0.304874
PHC3	NA	NA	0.369522
PHF20	NA	NA	0.764214
PHIP	NA	NA	0.348265
PHLDB2	0.462349	0.628481	NA
PHLPP1	NA	NA	0.277249
PHTF1	NA	NA	0.299413
PIK3R1	0.347299	NA	0.487401
PIM1	NA	0.273729	0.301718
PIM3	0.295043	NA	1.34639
PKM	-0.753441	-0.442853	NA
PLA2G6	NA	NA	0.299139
PLCB1	0.259489	-0.428101	NA
PLCB4	NA	0.651106	NA
PLP2	-0.957614	-0.580956	-0.875779
PLPP3	-0.451789	-0.458478	-0.481686
PLXDC2	NA	0.71641	NA
PMAIP1	0.437736	0.318821	1.66661
PNP	NA	-0.261116	NA
PPIA	-0.4999	-0.479676	NA
PPP1CB	NA	NA	0.713807
PPP1R14B	-0.687311	-0.64711	-0.87973
PPP1R15A	0.805641	NA	1.67883
PPP1R16B	NA	NA	0.475845
PPP2R5C	NA	0.264191	0.298508
PPP3CC	NA	NA	0.322624
PPP6R3	NA	NA	0.374923
PRAM1	-0.431174	-0.256847	-0.280495
PRDM2	0.298381	NA	0.289593
PRKACB	NA	0.736475	0.732994
PRKCH	0.312044	0.356534	0.598325
PRKG1	1.10161	0.513021	-0.27148
PRKG2	0.458944	0.267445	0.38992
PRSS57	-0.570849	-0.39653	NA
PSAP	NA	NA	0.620161
PSMA6	-0.30014	NA	0.399053
PSME2	NA	-0.365895	0.356106
PSTPIP2	NA	NA	0.380178
PTBP2	NA	NA	0.368524
PTBP3	NA	0.372134	0.466341
PTEN	0.376067	NA	0.599213
PTGER4	0.433965	0.463726	0.710049
PTGS1	NA	0.334205	0.367417
PTGS2	NA	NA	0.490452
PTMA	0.401539	NA	0.730374
PTPN2	NA	-0.25494	NA
PYGL	-0.265707	NA	NA
QKI	0.498542	0.506885	0.363204
RAB8B	NA	NA	0.274145
RABGEF1	NA	NA	0.272205
RAMP1	0.475922	0.56589	1.35473
RAN	-0.461185	-0.628015	0.286594
RANBP1	-0.315354	-0.292795	NA
RAP1B	-0.307321	NA	0.260967
RAPGEF2	0.527308	NA	NA
RASGEF1B	NA	NA	0.418404
RB1CC1	0.316786	NA	0.26753
RBKS	NA	0.296219	0.404452
RBM26	NA	NA	0.254151
RBM38	NA	NA	0.34708
RELB	NA	NA	0.296263
RERE	NA	NA	-0.303396
RFTN1	NA	0.264861	0.419185
RFX2	-0.309775	-0.286334	NA
RFX3	NA	-0.258216	-0.426449
RHEX	-0.908006	-0.769741	NA
RHOB	NA	NA	-0.448656
RHOH	NA	-0.460519	NA
RIPK2	NA	NA	1.02741
RIPOR2	NA	NA	-0.355236
RNF130	-0.373187	-0.43232	0.300483
RNF138	NA	NA	0.516352
RNF144B	NA	NA	0.462606
RNF220	0.381975	NA	NA
RNF24	NA	NA	0.325689
RPL13	NA	NA	0.408347
RPL23	NA	NA	0.443829
RPL28	NA	NA	0.341549
RPL32	NA	NA	0.560255
RPL37	NA	NA	0.549901
RPL41	NA	NA	0.498268
RPS12	NA	NA	0.308704
RPS17	0.30046	0.264292	0.469876
RPS18	NA	NA	0.496211
RPS2	NA	NA	0.346532
RPS23	NA	NA	0.488479
RPS26	2.63774	2.65735	2.27094
RPS3A	NA	NA	0.306914
RPS4X	-0.30141	-0.281269	0.529136
RPS4Y1	2.20452	2.15416	NA
RPS6KA3	NA	NA	0.286996
RTN4	-0.257893	NA	-0.390761
RUNX1	NA	NA	0.586517
RXFP1	NA	0.71917	NA
RYBP	0.328376	NA	0.534921
S100A10	-2.482	-1.42752	-2.32506
S100A11	-1.22029	-0.968985	-1.33922
S100A4	-0.939839	-0.801805	-0.372663
S100A6	-0.820737	-0.450393	-0.697293
SAMSN1	0.37247	NA	0.527158
SAT1	0.43479	NA	0.688203
SBF2	0.256132	NA	NA
SCFD1	-0.309038	NA	NA
SCN9A	NA	NA	-0.464293
SCYL2	NA	NA	0.338246
SDF2L1	NA	NA	0.315676
SEC63	NA	NA	0.282666
SECISBP2L	NA	NA	0.277406
SESN3	0.273751	NA	NA
SETD7	NA	NA	0.605719
SGIP1	0.353745	NA	0.533614
SH3RF1	NA	NA	0.263678
SIK3	0.441431	NA	NA
SIL1	0.33327	0.391952	0.835505
SINHCAF	NA	0.391175	0.586887
SIPA1L1	NA	NA	0.350252
SKAP1	0.315349	NA	0.456481
SKI	NA	NA	0.582674
SKIL	NA	NA	0.893302
SLC20A2	NA	NA	0.269814
SLC25A33	NA	NA	0.665241
SLC2A3	NA	NA	0.34133
SLC35F1	3.71837	NA	3.57191
SLC39A8	NA	NA	0.655084
SLC40A1	NA	0.389003	NA
SLCO1B3	NA	0.266571	NA
SMARCC1	NA	NA	0.461182
SMC4	0.32088	0.3376	0.331834
SMCHD1	0.274315	NA	0.30381
SMYD3	NA	NA	0.327182
SNX10	-0.255621	NA	NA
SNX8	NA	NA	0.341965
SOCS2	0.624938	0.972637	1.08824
SOD2	0.470449	0.356773	0.95614
SORL1	0.361804	NA	0.269376
SOX4	0.617896	0.286052	0.967961
SP100	-0.34183	NA	0.386669
SPAG9	0.256366	NA	0.296542
SPARC	-0.288968	NA	NA
SPATA48	-0.300332	NA	-0.32604
SPNS3	-0.267906	NA	-0.364459
SPRY1	0.257992	0.329615	0.338636
SPTBN1	NA	NA	0.284407
SPTLC2	0.263825	NA	NA
SQLE	-0.29801	NA	NA
SQSTM1	NA	NA	1.01367
SRGN	0.659584	0.57227	1.16878
ST3GAL1	0.263356	0.457025	0.50851
ST8SIA6	NA	NA	0.447873
STAM	NA	NA	0.396025
STAT1	NA	NA	0.581399
STAT4	0.322088	0.304651	NA
STK17A	NA	NA	0.361135
STK17B	0.636246	0.379528	1.05295
STMN1	-1.11954	-0.959161	-1.14563
STON2	NA	0.300071	NA
STX11	NA	NA	0.479717
STX8	NA	NA	0.262171
SWAP70	0.324396	0.305881	0.27415
SYAP1	NA	NA	0.562844
SYK	-0.331032	-0.255318	-0.445993
TAB2	NA	0.256386	NA
TACC1	0.308222	NA	0.301853
TANK	NA	NA	0.251371
TAOK3	0.333569	NA	0.424892
TAPT1	NA	NA	0.357304
TBC1D15	NA	NA	0.421972
TBC1D16	NA	NA	0.598016
TCAIM	NA	NA	0.268559
TCEAL2	NA	NA	0.397707
TCEAL9	-0.37185	NA	NA
TCF4	0.682557	0.543466	1.16969
TENT5A	NA	NA	0.303592
TESPA1	NA	0.446082	0.302388
TEX14	-0.688116	-0.566869	NA
TFPI	NA	NA	0.31017
THEMIS2	NA	NA	0.597937
THRB	NA	0.260615	NA
TIMP1	-0.585504	NA	-0.432454
TIMP3	NA	NA	0.252855
TM4SF1	-0.473609	NA	-0.46719
TMEM106C	NA	NA	0.29876
TMEM107	-0.334716	-0.44086	-0.251393
TMEM241	NA	NA	0.266044
TMEM65	0.307505	NA	0.26036
TMOD3	NA	NA	-0.349062
TMSB10	NA	-0.344735	NA
TMSB4X	-0.421343	NA	NA
TNFAIP3	0.367798	NA	0.474689
TNRC18	0.397655	0.307221	0.486574
TNRC6B	0.262588	NA	NA
TOB1	0.356545	NA	NA
TPD52	NA	NA	0.275878
TPM1	-0.289271	NA	-0.399611
TPM4	0.49505	0.357495	1.11269
TPPP3	-0.308148	NA	NA
TRH	NA	NA	0.314295
TRIM14	0.273393	NA	NA
TRIM24	NA	0.259347	0.71706
TSC22D1	0.721033	0.964966	1.3056
TSC22D2	NA	NA	0.440487
TSC22D3	-0.699228	-1.47197	NA
TSPAN2	-1.06944	-0.670173	-1.17108
TSPYL2	NA	NA	0.318527
TTF2	NA	NA	0.434854
TUBA1A	NA	-0.406966	0.583366
TUBA1B	-0.757178	-0.314727	NA
TUBB	-0.618131	NA	0.376163
TUBB4B	-0.628632	-0.509821	NA
TUBB6	-0.605323	-0.505166	-0.435867
TUT4	0.260744	NA	NA
TWSG1	0.309818	NA	NA
TXNDC11	NA	NA	0.258226
TXNIP	0.960003	0.830767	0.295903
TYMP	NA	NA	0.268574
UBC	NA	NA	0.829238
UBE2H	0.290863	NA	0.350909
UCHL3	-0.287534	NA	NA
USP36	NA	NA	0.463144
USP9Y	0.362861	NA	NA
UTY	0.529365	0.549018	NA
VAT1	-0.641614	-0.403284	-0.409784
VIM	-1.77765	-1.07549	-1.63313
WAC	NA	NA	0.38235
WDR43	NA	NA	0.27642
WDR49	-0.406415	-0.333033	-0.383296
WDR74	-0.400201	-0.448817	NA
XAF1	NA	NA	0.600724
XIRP2	0.294363	NA	NA
XPO4	NA	NA	0.277566
YARS	NA	NA	0.262694
YBX1	NA	NA	0.541453
YEATS4	NA	NA	0.290161
YPEL5	NA	NA	1.12354
YWHAG	NA	NA	0.263993
YWHAZ	NA	-0.306686	NA
ZBTB20	0.437072	0.444506	0.564963
ZC3HAV1	NA	NA	0.294298
ZC4H2	NA	NA	0.255704
ZCCHC7	NA	NA	0.386345
ZEB2	0.387269	0.364365	NA
ZFAND2A	NA	NA	0.271137
ZFP36	1.18037	0.300543	3.18032
ZFP36L1	NA	NA	0.339403
ZHX2	NA	NA	0.278676
ZMYM2	NA	NA	0.421641
ZNF331	NA	NA	0.58491
ZNF33A	NA	NA	0.32113
ZNF385D	0.825686	NA	NA
ZNF521	NA	NA	-0.260938
ZNF652	NA	NA	0.280068
ZNF804A	NA	0.352991	NA
ZSWIM6	NA	NA	0.401409
