# Supplementary material for: Severe inflammation and lineage skewing are associated with poor engraftment of engineered hematopoietic stem cells in patients with sickle cell disease
Source: Nat Commun. 2025 Apr 1;16:3137. doi: 10.1038/s41467-025-58321-4 (PMC11961595; doi:10.1038/s41467-025-58321-4)
Supplement: Supplementary file 8 — Source Data [file 41467_2025_58321_MOESM8_ESM.xlsx]

## Sheet: Fig. 1
Fig 1c:
	P1	P2	P3	P4
% HSCs in DP	0.68	0.6	0.34	0.32
Fig 1d:
	P1	P2	P3	P4
HSC number infused x10^6/kg	0.055	0.04	0.02	0.02
Fig 1e:
	P1	P2	P3	P4
HSC number infused corrected on VCN x10^6/kg	0.041	0.04	0.018	0.02

## Sheet: Fig. 2
Fig. 2a:
	months	P1	P2	P3	P4
	0	0.75	1.17	0.91	1.05
	1	0.621	0.926	0.538	0.578
	2	0.516	1.04	0.27	0.372
	3	0.43	0.795	0.207	0.295
	4	0.443	0.79	0.195	0.294
	5	0.426	0.708		0.266
	6	0.447	0.549	0.19	0.24
	8	0.41	0.629	0.21	0.263
	10	0.47	0.7	0.21
	12	0.384	0.562	0.16	0.23
	15	0.421	0.78	0.25	0.21
	18	0.383	0.715	0.22	0.218
	21	0.394	0.72	0.22	0.205
	24	0.44	0.742	0.23	0.195
	27	0.41
	30	0.44	0.74	0.22
	36	0.44	0.829	0.25
	42	0.44	0.941
	48	0.44
Fig. 2b:
	months	P1	P2	P3	P4
	1	115	111	120	106
	2	114	109	94	105
	3	107	107	92	100
	4	114	116	96	97
	5	124	117		112
	6	117	112	93	88
	8	104	118	106	91
	10	123	114
	12	113	111	124	92
	15	122	116	91	92
	18	100	114	83	82
	21	113	108	120
	24	113	111	114	91
	30		104	128
	36	101
	42	99
	48	116
Fig. 2c:
	months	P1	P2	P3	P4
	1	3.6	0	3.9	0
	2	14.6	5.2	5.4	6.4
	3	19.3	24.6	5.2	11
	4	26.4	30.3	1.3	15.1
	5	28.9	35.3		11.3
	6	25.2	34.7	2.3	8.8
	8	23.2	35.4		8.5
	10	25.4	32.6
	12	25.7	29.4		6.5
	15	26.6	31.6
	18	21.4	31.2	3.8	9.9
	21	21.1	32	4.8
	24	25	33	5.4	8.4
	30	23.9	27.5808	4.4
	36	17.9
	42	18.5
	48	23.084
Fig. 2d:
	P1	HbF					HbAS3					HbA2					HbS
		6M	18M	24M	30M	36M	6M	18M	24M	30M	36M	6M	18M	24M	30M	36M	6M	18M	24M	30M	36M
	Retic	0.44					7.43					2.93					89.21
	Total RBCs	2.03					21.55					2.33					74.09
	Retic		0					5.58					5.18					89.24
	Total RBCs		1.83					21.47					4.13					72.57
	Retic			0					7.39					3.36					89.25
	Total RBCs			1.41					22.14					3.04					73.41
	Retic				0					7.42					1.74					90.83
	Total RBCs				1.95					23.48					1.74					72.83
	Retic					0					8.54					2.92					88.54
	Total RBCs					1.18					17.82					1.75					79.25
	P2	HbF				HbAS3				HbA2				HbS
		6M	18M	24M	30M	6M	18M	24M	30M	6M	18M	24M	30M	6M	18M	24M	30M
	Retic	0.91				11.8				5.75				81.54
	Total RBCs	2.31				29.74				1.27				66.68
	Retic		1.36				8.7				1.9				88.04
	Total RBCs		2.44				27.38				3.43				66.76
	Retic			0.81				11.2				1.72				86.27
	Total RBCs			2.32				29.73				2.35				65.6
	Retic				0.65				9.93				2				87.42
	Total RBCs								30.25								69.25
	P3	HbF			HbAS3			HbA2			HbS			HbA
		6M	18M	24M	6M	18M	24M	6M	18M	24M	6M	18M	24M	6M	18M	24M
	Retic	0.61			3.94			5.09			90.36			0
	Total RBCs	0.78			2.47			2.18			71.56			23.02
	Retic		23			2.88			1.32			73.2
	Total RBCs		38.61			4.61			1.21			55.57
	Retic			18.71			2.59			1.56			77.15
	Total RBCs			30.74			4.5			0.58			61.84			2.34
	P4	HbF		HbAS3		HbA2		HbS		HbA
		6M	18M	6M	18M	6M	18M	6M	18M	6M	18M
	Retic	0.88		3.51		2.05		93.56		0
	Total RBCs	3.51		10.02		2.51		62.43		21.53
	Retic		1.17		3.47		2.11		93.26		0
	Total RBCs		2.68		12.09		1.06		84.17		0
Fig. 2e:
	Left	Months	P1	P2	P3	P4			Right	Months	P1	P2	P3	P4
		0	0	0	0	0				6	71.6	82.4	32.1	55
		1	10.1	4.3	4.24	8.2				8	72.4	82.4	4.78	65.2
		3		53.1	29.2	61.5				10	76.5	85.6	15.6	51
		5	67.3							12	76.2	83.2	31.7	55.1
		6	71.6	82.4	32.1	55				15	71.3	88.1	27.8	59.1
		8	72.4	82.4	4.78	65.2				18	77.2	86.9	24.5
		10	76.5	85.6	15.6					21		87.4	26.1
		12	76.2	83.2	31.7	51				24	81	90.7	24.7
		15	71.3	88.1	27.8	55.1
		18	77.2	86.9	24.5	59.1
		21		87.4	26.1
		24	81	90.7	24.7
Fig. 2f:
		Months	P1	P2	P3	P4
		6	30.1	36.09	7.69	18.22
		8	29.97	36.42		14.28
		10	27.06	33.48	16.15	13.76
		12	29.93	31.91	11.96	18.22
		15	30.62	31.08	5.79	20.46
		18	27.81	32.35	18.82
		21		34.02	15.48
		24	27.33	32.78	18.22
Fig. 2g:
		Months	P1	P2	P3	P4
		6	7.98	12.31	2	5.61
		8	7.61	12.42		4.66
		10	7.25	11.68		4.47
		12	7.84	10.69		5.96
		15	8.33	10.5	2.19	6.55
		18	7.18	11.1	7.53
		21		11.57	5.97
		24	6.97	11.28
Fig. 2h:
			HbAS3	VCN-CD15+
		P1-M6	7.98	0.447
		P1-M8	7.61	0.41
		P1-M10	7.25	0.47
		P1-M12	7.84	0.384
		P1-M15	8.33	0.42
		P1-M18	7.18	0.38
		P1-M21		0.394
		P1-M24	6.97	0.442
		P2-M6	12.31	0.549
		P2-M8	12.42	0.629
		P2-M10	11.68	0.7
		P2-M12	10.69	0.562
		P2-M15	10.5	0.78
		P2-M18	11.1	0.715
		P2-M21	11.57	0.72
		P2-M24	11.28	0.742
		P3-M6	2	0.19
		P3-M8		0.213
		P3-M10		0.21
		P3-M12		0.162
		P3-M15	2.19	0.247
		P3-M18	7.53	0.22
		P3-M21	5.97	0.22
		P3-M24		0.23
		P4-M6	5.61	0.24
		P4-M8	4.66	0.263
		P4-M10	4.47
		P4-M12	5.96	0.23
		P4-M15	6.55	0.21
Fig. 2i:
		Months	P1	P2	P3	P4
		6	24	33.8	13.2	9.14
		8	28.9	44.1		21.9
		10	23.1	33.8	18.1	15.9
		12	33.3	32.8	30.5	21.6
		15	29	40.8	12.8	25.9
		18	26.2	36.2	17.3
		21		39.8	25.9
		24	26.7	44.5	32.2

## Sheet: Fig. 5
Fig. 5h:
		UT	+Ruxo	+Bari	+Inflix	+Etaner
	IFI44L	2.97681	1.87664	1.18569	1.55521	1.08583
	MX1	2.74345	0.349756	-0.255	0.93673	0.855073
	PTGS2	1.76876	0.471887	0.64772	0.766216	0.693332
	ISG15	1.17967	-0.0386622	0.220155	0.0922859	0.0646497
	STAT1	0.806484	0.158539	-0.379687	0.461788	0.543721
	PARP9	0.773352	-0.276371	-0.504014	0.365698	0.376916
	RELB	1.13	1.46	1.44	0.16	0.39
	MAFF	1.03	1.09	1.08	0.05	0.28

## Sheet: Supplementary Fig. 1
Supplementary Fig. 1b
	VCN
	Lot1	Lot2	Lot3
PS	0.184	0.167	0.14
PS+PGE2	0.524	0.456	0.196
PS+PGE2+BoostA	1.439	1.1	0.883
Supplementary Fig. 1d
	Mock			LV
BFU-E	17.1	12.8	2.4	15.2	15.2	5.2
CFU-GM	16	15.3	8	17.3	17.3	13.1
Supplementary Fig. 1e
	VCN
LC	1.19	1.05	0.88
BFU-E	1.91	1.65	1.12
CFU-GM	1.6	1.29	0.66
Supplementary Fig. 1f
	%HbAS3
PS+PGE2 +BoostA	31.2	27.5	27.3
Supplementary Fig. 1g
Left	BM chimerism %					Right	Number of hCD45+ in BM
	Mock+PS+PGE2 +BoostA	PS	PS+PGE2	PS+PGE2 +BoostA			Mock+PS+PGE2 +BoostA	PS	PS+PGE2	PS+PGE2 +BoostA
	47.75	47.45	46.18	0.77			3080000	3110000	3460000	1700000
	30.2	43.69	64.03	26.89			3700000	5850000	5500000	2260000
	55.32	8.57	72.13	13.37			6500000	2910000	8050000	3370000
	49.6	25.64	23.68	32.6			2520000	3680000	3960000	6550000
Supplementary Fig. 1h
Percentage on hCD45+		CD3				CD19				CD71				CD36				CD15				CD14
	Mock+PS+PGE2 +BoostA	0.7	3.38	0.28	5.46	63.09	47.33	60.47	44.72	9.9	14.92	9.56	1.85	19.38	26.39	20.57	28.3	4.95	9.4	18.1	8.44	7.8	9.01	6.91	10.8
	PS	2.61	1.69	0.7	0.71	36.86	55.88	61.29	41.88	11.44	13.75	12.15	16.68	34.12	23.97	13.64	31	7.81	5.94	33.4	11.2	11.7	8.03	2.66	9.04
	PS+PGE2	1.92	1.87	0.66	1.65	52.04	55.28	61.94	55.66	11.02	7.92	11.42	7.52	25.61	23.3	19.65	23.7	6.78	6.39	12.8	7.73	7.5	9.98	8.28	11.5
	PS+PGE2 +BoostA	4.29	3.49	0.35	0.27	30	38.63	53.64	74.06	10.23	9.97	10.1	5.06	7.41	29.93	18.75	12.92	42.6	10.1	42.7	6.07	0	8.72	2.12	4.57
Supplementary Fig. 1i
	BM VCN in hCD45+
	Mock+PS+PGE2 +BoostA	PS	PS+PGE2	PS+PGE2 +BoostA
	0.0375	0.34828	0.33316	2.16667
	0.03136	0.42545	0.36253	1.7665
	0.01573	0.35979	0.34172	3.80189
	0.02754	0.15455	0.325	2.60546

## Sheet: Supplementary Fig. 3
Supplementary Fig. 3a
	P1	PBMCs	Neutrophils	T cells		P2	PBMCs	Neutrophils	T cells		P3	PBMCs	Neutrophils	T cells		P4	PBMCs	Neutrophils	T cells
	0					0					0					0
	1	0.482	0.621			1	0.671	0.926			1	0.346	0.538			1	0.269	0.578
	2	0.489	0.516			2	0.67	1.04			2	0.235	0.27			2	0.205	0.372
	3	0.295	0.43			3	0.515	0.795			3	0.178	0.207			3	0.19	0.295
	4	0.346	0.443			4	0.414	0.79			4	0.209	0.195			4	0.185	0.294
	5	0.363	0.426			5	0.469	0.708			5					5	0.207	0.266
	6	0.352	0.447	0.048		6	0.531	0.549	0.016		6	0.162	0.19	0.01		6	0.18	0.24	0.053
	8	0.29	0.41			8	0.475	0.629			8	0.14	0.21			8	0.199	0.263
	10	0.41	0.47			10	0.575	0.7			10	0.17	0.21			10
	12	0.278	0.384	0.107		12	0.586	0.562	0.076		12	0.11	0.16	0.041		12	0.177	0.23	0.091
	15	0.341	0.421			15	0.595	0.78			15	0.18	0.25			15	0.18	0.21
	18	0.35	0.383	0.14		18	0.552	0.715	0.104		18	0.15	0.22	0.087		18	0.183	0.218
	21	0.318	0.394			21	0.613	0.72			21	0.16	0.22			21	0.17	0.205
	24	0.37	0.44	0.174		24	0.602	0.742	0.12		24	0.21	0.23			24	0.158	0.195	0.114
	36	0.37	0.44	0.217		30	0.56	0.74			30	0.14	0.22
	42	0.4				36	0.644	0.829	0.177		36	0.16	0.25
	48	0.37				42	0.757	0.941
Supplementary Fig. 3b
Left	VCN-CFU-GM	P1	P2	P3	P4		Right	VCN-BFU-E	P1	P2	P3	P4
	1	0.271	1.106	0.291	0.26			1	0.495	1.047	0.236	0.474
	2	0.216	1.239	0.26	0.283			2	0.523	0.711	0.386	0.426
	3	0.363	0.887	0.208	0.278			3	0.41	0.881	0.223	0.243
	4	0.296	0.747		0.434			4	0.409	0.713		0.346
	5	0.155	0.371		0.257			5	0.494	0.852		0.244
	6	0.466	0.694	0.108	0.383			6	0.438	0.827	0.243	0.387
	8	0.372	0.74	0.156	0.142			8	0.491	0.675	0.095	0.338
	10	0.342	1.037					10	0.421	0.858
	12	0.195	0.78		0.14			12	0.341	0.615		0.15
	15	0.344	0.755	0.16	0.3			15	0.536	0.643		0.21
	18	0.471	1.029	0.072	0.19			18	0.404	0.833		0.14
	21	0.398	0.76		0.33			21	0.318	0.904		0.18
	24	0.344	0.448					24	0.41	1.071
	30		0.56	0.092				30		0.73	0.241
	36	0.266	0.608					36	0.496	0.794
	42	0.504	1.14					42	0.604	1.487
	48	0.211						48	0.476
Supplementary Fig. 3d
		Hb total g/L
	Month	HbF	HbAS3	HbA	HbA2	HbS
P1	1	7.337	3.703	76.958	1.863	25.139
	2	6.84	13.908	32.49	3.99	56.772
	3	4.7294	18.5003	12.7009	2.7713	68.3088
	4	4.3206	26.448	0	1.8696	81.3732
	5	3.1496	28.4704	0	2.0336	90.334
	6	2.3751	25.2135	0	2.7261	86.6853
	8	0	22.568	0	0	81.432
	10	0	25.461	0	0.984	96.555
	12	1.4577	25.7753	0	3.7064	82.0606
	15	1.0858	26.6326	0	1.2444	93.0372
	18	1.83	21.47	0	4.13	72.57
	21	2.147	21.1762	0	6.3619	83.3149
	24	1.5933	25.0182	0	3.4352	82.9533
P2	1	5.439	0	94.128	0	11.322
	2	4.3818	5.2102	59.9827	4.2946	35.1416
	3	4.6866	24.6314	25.6693	1.7655	50.2472
	4	4.0368	30.3804	6.7164	2.0184	72.848
	5	3.3813	35.3574	0	1.6731	76.5999
	6	2.5872	33.3088	0	1.4224	74.6816
	8	2.596	35.4118	0	2.2066	77.7738
	10	2.4852	32.6724	0	0.3762	78.4548
	12	3.3411	29.4705	0	3.1191	75.0693
	15	3.2016	31.6564	0	3.132	78.01
	18	2.7816	31.2132	0	3.9102	76.1064
	21	1.2312	30.3588	0	2.1816	74.2284
	24	2.5752	33.0003	0	2.6085	72.816
P3	1	5.304	3.912	74.676	1.308	34.788
	2	4.1266	5.4144	46.389	1.2408	36.8386
	3	1.6008	5.1704	22.5676	0	62.6612
	4	2.7744	1.344	54.4032	3.264	34.176
	5
	6	0.7254	2.2971	21.4086	2.0274	66.5508
	8	1.5264	0	78.2704	6.9536	19.2602
	10	8.9	0	37.6	3.9	41.6
	12	42.284	0	0	0	81.716
	15	29.848	0	20.839	2.275	37.947
	18	32.0463	3.8263	0	1.0043	46.1231
	21	35.208	4.848	22.56	2.532	54.84
	24	35.0436	5.13	2.6676	0.6612	70.4976
P4	1	4.0916	0	85.9554	0	15.953
	2	4.074	6.3735	39.6795	6.9825	47.8905
	3	4.08	11.04	15.25	3.13	66.51
	4	3.1525	14.5985	2.9973	2.4929	73.7588
	5	4.0768	11.2784	34.1376	2.9344	59.5728
	6	3.0888	8.8176	18.9464	2.2088	54.9384
	8	4.2406	8.4721	0	2.0475	76.2398
	10
	12	2.9532	6.4584	20.8656	2.4012	59.3124
	15
	18	2.2	9.9	0	0.9	69
	21
	24		8.4	0	0.2	79.7
	36
Supplementary Fig. 3e
	Mean HbAS3 mass in HbAS3-positive reticulocytes (pg)	P1	P2	P3	P4
	M6	8.2	11.9	7.76	11.83
	M8	6.76	7.62		6.4
	M10	9.12	11.61		7.99
	M12		8.55		5.54	Supplementary Fig. 3e
	M15	5.89	9.01	10.22	4.29
	M18	5.49	8.25	6.66
	M21		8	5.01
	M24	7.06	8.66

## Sheet: Supplementary Fig. 4
Supplementary Fig. 4b
	Sickled RBCs %
	SS	P1	P2
	91	58	33
	92	62	55
	88	61	41
	92	65	43
Supplementary Fig. 4d
SS	Osmolality mOsm/kg	Q1	Med	Q3		P1	Osmolality mOsm/kg	D0	M12	M18	M24		P2	Osmolality mOsm/kg	D0	M12	M18
	71	0.121	0.149	0.174			70	0.231	0.317	0.317	0.283			70	0.285	0.271
	72	0.1295	0.161	0.1835			80	0.349	0.38	0.299	0.332			80	0.346	0.304	0.255
	73	0.1305	0.162	0.1805			90	0.352	0.243	0.221	0.269			90	0.325	0.296	0.256
	74	0.1395	0.164	0.185			100	0.328	0.174	0.183	0.205			100	0.294	0.25	0.218
	75	0.148	0.164	0.1825			110	0.284	0.17	0.195	0.196			110	0.266	0.215	0.233
	77	0.15	0.173	0.183			120	0.244	0.216	0.257	0.24			120	0.264	0.232	0.288
	78	0.1575	0.17	0.1855			130	0.23	0.287	0.318	0.297			130	0.293	0.28	0.353
	79	0.155	0.171	0.1885			140	0.243	0.349	0.366	0.359			140	0.359	0.334	0.416
	81	0.157	0.173	0.1905			150	0.283	0.414	0.417	0.422			150	0.422	0.384	0.465
	82	0.1605	0.177	0.1895			160	0.339	0.47	0.468	0.465			160	0.476	0.428	0.504
	84	0.1595	0.174	0.185			170	0.387	0.512	0.499	0.5			170	0.511	0.467	0.53
	86	0.162	0.175	0.1865			180	0.432	0.545	0.521	0.53			180	0.543	0.489	0.552
	87	0.1645	0.181	0.189			190	0.471	0.568	0.54	0.548			190	0.559	0.515	0.566
	89	0.166	0.179	0.1915			200	0.503	0.586	0.552	0.56			200	0.575	0.532	0.573
	91	0.17	0.178	0.1885			210	0.529	0.598	0.556	0.565			210	0.582	0.539	0.573
	93	0.174	0.181	0.192			220	0.551	0.605	0.552	0.572			220	0.589	0.541	0.574
	94	0.1735	0.185	0.1925			230	0.566	0.608	0.552	0.571			230	0.591	0.543	0.573
	96	0.1685	0.183	0.198			240	0.577	0.602	0.548	0.565			240	0.594	0.539	0.566
	98	0.1695	0.178	0.2045			250	0.585	0.599	0.538	0.561			250	0.591	0.539	0.561
	100	0.172	0.19	0.2075			260	0.588	0.594	0.531	0.554			260	0.587	0.537	0.558
	102	0.1755	0.196	0.208			270	0.588	0.59	0.526	0.545			270	0.583	0.534	0.549
	104	0.1765	0.197	0.2105			280	0.586	0.582	0.519	0.537			280	0.578	0.524	0.54
	106	0.1835	0.202	0.2165			290	0.583	0.578	0.509	0.528			290	0.573	0.515	0.534
	108	0.188	0.204	0.223			300	0.574	0.576	0.504	0.524			300	0.565	0.506	0.521
	111	0.188	0.213	0.235			310	0.568	0.569	0.499	0.514			310	0.558	0.503	0.512
	113	0.191	0.222	0.2465			320	0.558	0.552	0.484	0.503			320	0.551	0.494	0.498
	115	0.198	0.229	0.262			330	0.55	0.538	0.468	0.489			330	0.538	0.48	0.481
	117	0.209	0.239	0.271			340	0.536	0.523	0.445	0.472			340	0.524	0.468	0.457
	119	0.2195	0.253	0.281			350	0.521	0.501	0.422	0.436			350	0.503	0.455	0.43
	121	0.2185	0.261	0.295			360	0.503	0.468	0.375	0.404			360	0.484	0.437	0.382
	123	0.225	0.274	0.306			370	0.483	0.454	0.347	0.347			370	0.449	0.403	0.323
	126	0.239	0.283	0.3125			380	0.459	0.351	0.28	0.286			380	0.395	0.358	0.279
	128	0.249	0.295	0.3275			390	0.423	0.252	0.244	0.241			390	0.336	0.302	0.22
	130	0.2535	0.312	0.339			400	0.372	0.218	0.197	0.188			400	0.288	0.261	0.168
	133	0.262	0.322	0.3505			410	0.339	0.172	0.155	0.143			410	0.242	0.206	0.12
	135	0.274	0.335	0.366			420	0.297	0.131	0.113	0.112			420	0.202	0.155	0.09
	137	0.282	0.345	0.3775			430	0.248	0.092	0.08	0.076			430	0.162	0.112	0.041
	139	0.29	0.351	0.385			440	0.197	0.065	0.049	0.043			440	0.126	0.076	0.009
	142	0.3045	0.358	0.394			450	0.17	0.035	0.023	0.013			450	0.091	0.043	-0.011
	144	0.3125	0.361	0.401			460	0.132	0.006	-0.007	-0.012			460	0.068	0.014	-0.036
	146	0.318	0.372	0.41			470	0.096	-0.02	-0.029	-0.04			470	0.039	-0.01	-0.054
	149	0.326	0.386	0.419			480	0.061	-0.042	-0.048	-0.061			480	0.016	-0.033	-0.076
	151	0.336	0.395	0.425			490	0.026	-0.061	-0.065	-0.074			490	-0.008	-0.055	-0.091
	153	0.344	0.411	0.433			500	0.004	-0.081	-0.077				500	-0.029	-0.07	-0.104
	155	0.3505	0.414	0.4385
	157	0.356	0.414	0.444
	159	0.3655	0.424	0.4525
	161	0.3765	0.428	0.46
	164	0.384	0.431	0.4625
	166	0.3925	0.439	0.4645
	168	0.3985	0.447	0.471
	170	0.4025	0.452	0.4735
	173	0.4095	0.452	0.477
	175	0.413	0.454	0.4775
	177	0.421	0.459	0.482
	180	0.422	0.466	0.4821
	182	0.43	0.466	0.4823
	184	0.4335	0.472	0.4825
	187	0.4345	0.471	0.4855
	189	0.4375	0.469	0.4915
	192	0.4335	0.466	0.4945
	194	0.434	0.475	0.496
	197	0.4365	0.477	0.496
	199	0.4385	0.481	0.496
	201	0.44	0.48	0.495
	204	0.4425	0.48	0.495
	206	0.4415	0.486	0.496
	209	0.443	0.487	0.5005
	211	0.4425	0.479	0.4975
	214	0.4395	0.484	0.498
	216	0.4415	0.485	0.4985
	219	0.447	0.478	0.494
	221	0.443	0.476	0.496
	224	0.446	0.465	0.4975
	226	0.4445	0.462	0.498
	229	0.442	0.47	0.497
	232	0.437	0.474	0.4945
	235	0.4385	0.473	0.4985
	237	0.438	0.47	0.4945
	240	0.4385	0.467	0.4905
	242	0.438	0.47	0.4885
	245	0.4395	0.464	0.487
	248	0.438	0.461	0.485
	250	0.435	0.454	0.4805
	253	0.4295	0.452	0.4835
	255	0.426	0.451	0.4745
	258	0.4215	0.449	0.48
	261	0.414	0.451	0.4755
	263	0.412	0.447	0.474
	266	0.4125	0.447	0.4755
	269	0.4135	0.449	0.4735
	271	0.416	0.447	0.469
	274	0.414	0.442	0.469
	276	0.4105	0.437	0.4625
	278	0.4035	0.434	0.46
	281	0.4	0.428	0.4525
	283	0.395	0.421	0.453
	286	0.392	0.421	0.456
	288	0.389	0.417	0.454
	291	0.3855	0.416	0.4535
	293	0.379	0.417	0.4485
	295	0.381	0.413	0.441
	298	0.3765	0.41	0.437
	300	0.374	0.405	0.434
	303	0.3695	0.401	0.43
	305	0.364	0.397	0.424
	307	0.3615	0.39	0.4165
	310	0.354	0.384	0.417
	312	0.3455	0.375	0.413
	315	0.3435	0.366	0.406
	318	0.338	0.356	0.402
	320	0.3315	0.347	0.4045
	322	0.3265	0.341	0.3985
	325	0.319	0.335	0.3965
	327	0.312	0.325	0.3965
	330	0.3065	0.319	0.3925
	332	0.299	0.316	0.3875
	335	0.2905	0.309	0.3825
	337	0.278	0.3045	0.37175
	340	0.276	0.301	0.3695
	342	0.267	0.295	0.357
	345	0.258	0.28	0.349
	347	0.247	0.271	0.3385
	350	0.24	0.267	0.324
	353	0.2315	0.257	0.3145
	355	0.221	0.251	0.304
	358	0.2105	0.246	0.2895
	361	0.201	0.237	0.278
	364	0.192	0.229	0.2675
	366	0.181	0.222	0.256
	369	0.173	0.206	0.2465
	372	0.163	0.193	0.2405
	374	0.1545	0.186	0.2335
	377	0.146	0.178	0.222
	380	0.1385	0.172	0.2115
	382	0.1295	0.165	0.204
	384	0.122	0.158	0.1985
	387	0.1135	0.15	0.189
	389	0.105	0.143	0.1825
	392	0.09625	0.132	0.17
	395	0.0905	0.125	0.1665
	398	0.0845	0.118	0.1585
	400	0.077	0.112	0.1515
	403	0.073	0.105	0.1445
	405	0.0675	0.096	0.1365
	408	0.059	0.091	0.1285
	410	0.052	0.082	0.1205
	412	0.048	0.074	0.112
	415	0.042	0.067	0.103
	417	0.0355	0.059	0.094
	420	0.0295	0.053	0.087
	422	0.024	0.047	0.081
	425	0.0185	0.041	0.073
	427	0.01775	0.039	0.07
	429	0.0095	0.032	0.0565
	432	0.0045	0.03	0.0515
	434	-0.0015	0.023	0.047
	437	-0.0065	0.018	0.0415
	439	-0.011	0.013	0.0345
	442	-0.0165	0.01	0.0285
	444	-0.0185	0.0035	0.0245
	446	-0.022	-0.001	0.0215
	449	-0.025	-0.006	0.016
	451	-0.0295	-0.009	0.013
	454	-0.033	-0.012	0.0095
	456	-0.04	-0.015	0.0045
	459	-0.041	-0.019	-0.0005
	461	-0.0435	-0.024	-0.004
	463	-0.0465	-0.028	-0.007
	465	-0.049	-0.033	-0.0115
	468	-0.0515	-0.04	-0.015
	470	-0.056	-0.044	-0.0175
	473	-0.059	-0.047	-0.0205
	475	-0.063	-0.051	-0.025
	478	-0.067	-0.055	-0.0275
	480	-0.0715	-0.059	-0.0335
	483	-0.0745	-0.061	-0.0385
	486	-0.077	-0.065	-0.0405
	488	-0.0765	-0.069	-0.0425
	491	-0.0785	-0.074	-0.047
	493	-0.083	-0.077	-0.0495
	496	-0.087	-0.078	-0.0545
	498	-0.09	-0.08	-0.0555
	501	-0.08975	-0.0795	-0.06025
Supplementary Fig. 4e
SS	pO2 mm Hg	EI		P1	pO2 mm Hg	EI		P2	pO2 mm Hg	EI
	155.4	0.488			150.35	0.54			155.61	0.511
	154.97	0.488			150.46	0.54			154.75	0.512
	154.19	0.4885			150.64	0.537			153.38	0.513
	153.6	0.4895			150.75	0.537			152.6	0.514
	153.17	0.4905			150.69	0.538			152.18	0.515
	152.86	0.4885			150.66	0.538			151.9	0.515
	152.61	0.4885			150.67	0.54			151.63	0.515
	152.26	0.491			150.65	0.542			151.44	0.515
	151.87	0.493			150.58	0.543			151.25	0.515
	151.64	0.493			150.38	0.541			150.98	0.516
	151.45	0.494			150.33	0.54			150.75	0.517
	151.25	0.496			150.3	0.542			150.72	0.518
	141.19	0.497			133.54	0.543			142.75	0.518
	124.55	0.496			100.52	0.541			124.82	0.517
	110.78	0.497			74.19	0.541			106.47	0.516
	98.38	0.4965			57.8	0.544			91.3	0.517
	87.85	0.497			47.12	0.544			80	0.517
	78.74	0.4975			39.32	0.541			71.03	0.516
	71.25	0.4985			34	0.542			63.39	0.517
	64.66	0.499			30.46	0.542			57.56	0.517
	59.21	0.4985			27.52	0.541			52.66	0.517
	54.51	0.4985			25.14	0.541			48.48	0.518
	50.46	0.4995			23.26	0.541			45.13	0.518
	46.82	0.499			21.86	0.539			42.51	0.517
	43.88	0.4975			20.53	0.537			40.21	0.517
	41.53	0.4975			19.13	0.538			38.09	0.518
	39.44	0.4965			17.9	0.539			36.27	0.518
	37.6	0.4945			17.14	0.538			34.22	0.517
	35.91	0.493			16.51	0.536			32.21	0.517
	34.33	0.489			15.59	0.535			30.75	0.518
	32.78	0.485			14.91	0.53			29.51	0.518
	31.47	0.482			14.53	0.526			28.37	0.517
	30.34	0.478			14.07	0.525			27.43	0.514
	29.26	0.475			13.69	0.523			26.81	0.512
	28.26	0.472			13.28	0.522			26.12	0.512
	27.27	0.468			12.74	0.521			25.41	0.511
	26.43	0.465			12.25	0.519			24.8	0.511
	25.73	0.462			11.98	0.515			24.13	0.511
	25	0.46			11.75	0.51			23.62	0.508
	24.28	0.459			11.5	0.506			23.16	0.506
	23.58	0.457			11.16	0.503			22.8	0.504
	22.94	0.454			10.76	0.497			22.43	0.501
	22.34	0.451			10.49	0.49			21.95	0.5
	21.79	0.449			10.27	0.488			21.59	0.499
	21.29	0.446			9.95	0.488			21.19	0.499
	20.78	0.444			9.71	0.479			20.87	0.497
	20.36	0.442			9.6	0.469			20.73	0.495
	20.01	0.4375			9.36	0.466			20.55	0.493
	19.65	0.4325			9.09	0.461			20.28	0.493
	19.33	0.4285			8.91	0.457			19.89	0.491
	19.02	0.424			8.75	0.451			19.62	0.487
	18.73	0.422			8.61	0.441			19.44	0.482
	18.5	0.4225			8.47	0.44			19.36	0.479
	18.26	0.4175			8.2	0.438			19.29	0.479
	17.99	0.4135			7.96	0.431			19.13	0.48
	17.7	0.4145			7.82	0.428			18.96	0.475
	17.47	0.4105			7.61	0.419			18.92	0.471
	17.25	0.4075			7.39	0.415			18.88	0.47
	17.03	0.4075			7.21	0.412			18.76	0.468
	16.84	0.406			7.08	0.405			18.52	0.462
	16.6	0.4025			6.9	0.403			18.2	0.46
	16.37	0.3995			6.75	0.396			17.99	0.459
	16.19	0.4015			6.72	0.39			17.8	0.457
	16.02	0.4			6.58	0.386			17.63	0.457
	15.85	0.3955			6.36	0.381			17.55	0.454
	15.73	0.394			6.14	0.381			17.39	0.453
	15.59	0.3915			5.92	0.377			17.17	0.451
	15.42	0.3905			5.75	0.372			17.15	0.449
	15.28	0.39			5.67	0.366			17.1	0.446
	15.13	0.3865			5.64	0.36			16.97	0.442
	14.98	0.384			5.58	0.356			16.85	0.441
	14.84	0.383			5.5	0.353			16.77	0.439
	14.71	0.3805			5.37	0.352			16.78	0.434
	14.6	0.3805			5.26	0.345			16.76	0.43
	14.51	0.38			5.26	0.341			16.71	0.428
	14.4	0.377			5.23	0.339			16.67	0.426
	14.29	0.375			5.16	0.338			16.54	0.419
	14.19	0.3725			5.06	0.336			16.45	0.418
	14.09	0.371			4.89	0.332			16.43	0.416
	13.99	0.3715			4.78	0.329			16.23	0.413
	13.9	0.3695			4.73	0.326			16.07	0.413
	13.84	0.367			4.63	0.324			15.98	0.412
	13.77	0.3655			4.48	0.324			15.88	0.412
	13.69	0.365			4.39	0.322			15.86	0.403
	13.61	0.363			4.36	0.319			15.81	0.394
	13.52	0.3615			4.35	0.317			15.79	0.392
	13.46	0.3585			4.27	0.315			15.64	0.392
	13.37	0.357			4.2	0.313			15.44	0.387
	13.28	0.3575			4.17	0.311			15.43	0.385
	13.22	0.355			4.1	0.309			15.43	0.386
	13.14	0.3525			4	0.307			15.36	0.383
	13.05	0.349			3.89	0.306			15.26	0.381
	12.96	0.3465			3.78	0.304			15.11	0.378
	12.89	0.345			3.73	0.301			14.97	0.377
	12.85	0.343			3.69	0.298			14.85	0.374
	12.77	0.34			3.66	0.297			14.71	0.373
	12.69	0.338			3.61	0.295			14.66	0.372
	12.62	0.336			3.54	0.295			14.56	0.366
	12.58	0.3325			3.53	0.294			14.51	0.359
	12.53	0.3305			3.48	0.292			14.47	0.36
	12.47	0.328			3.46	0.29			14.37	0.363
	12.41	0.3275			3.46	0.288			14.31	0.358
	12.34	0.324			3.46	0.288			14.17	0.353
	12.3	0.321			3.43	0.286			13.94	0.357
	12.26	0.3195			3.36	0.283			13.83	0.358
	12.19	0.318			3.32	0.282			13.74	0.351
	12.13	0.3165			3.32	0.28			13.68	0.348
	12.09	0.314			3.31	0.278			13.74	0.348
	12.03	0.3125			3.25	0.278			13.61	0.348
	11.95	0.3105			3.15	0.278			13.36	0.345
	11.87	0.3085			3.09	0.277			13.19	0.34
	11.83	0.3075			3.06	0.276			13.1	0.337
	11.79	0.307			3.03	0.276			13.04	0.333
	11.75	0.305			3.04	0.276			13.07	0.334
	11.74	0.3035			3.09	0.275			13.1	0.338
	11.74	0.3035			3.09	0.274			13.04	0.338
	11.7	0.302			3.02	0.273			12.96	0.331
	11.63	0.3			2.97	0.273			12.92	0.327
	11.54	0.3			2.96	0.272			12.91	0.325
	11.45	0.299			2.95	0.272			12.9	0.322
	11.36	0.2975			2.93	0.272			12.96	0.324
	11.31	0.2965			2.92	0.271			12.75	0.323
	11.27	0.296			2.89	0.27			12.55	0.318
	11.21	0.295			2.81	0.269			12.57	0.317
	11.13	0.2925			2.77	0.269			12.32	0.316
	11.09	0.292			2.72	0.269			12.1	0.316
	11.05	0.2905			2.72	0.269			12.12	0.315
	10.99	0.2895			2.77	0.268			12.18	0.313
	10.92	0.29			2.75	0.267			12.03	0.31
	10.84	0.29			2.7	0.267			11.77	0.306
	10.75	0.2885			2.67	0.269			11.72	0.302
	10.65	0.287			2.68	0.27			11.77	0.3
	10.57	0.286			2.75	0.27			11.78	0.3
	10.49	0.2855			2.79	0.272			11.64	0.298
	10.4	0.2845			2.79	0.274			11.51	0.296
	10.33	0.2845			2.73	0.275			11.51	0.297
	10.27	0.284			2.69	0.274			12.77	0.298
	10.24	0.284			4.92	0.275			17.35	0.296
	10.19	0.25			13.79	0.275			24.42	0.295
	10.1	0.2			28.01	0.276			31.47	0.301
	10.01	0.15			42.9	0.281			38.54	0.307
	9.94	0.1265			57.16	0.29			45.98	0.322
	10.06	0.125			70.12	0.312			53.1	0.352
	11.65	0.125			81.25	0.344			60.73	0.394
	15.67	0.126			91.11	0.388			68.08	0.437
	21.69	0.1325			99.65	0.444			74.33	0.472
	29.15	0.151			106.41	0.489			80.28	0.494
	37.25	0.1635			111.96	0.517			85.9	0.504
	45.9	0.1825			116.77	0.533			91.07	0.509
	55.11	0.214			120.73	0.538			95.46	0.51
	63.38	0.273			124	0.544			99.1	0.511
	70.47	0.3305			126.52	0.547			102.47	0.512
	77.24	0.38			128.53	0.545			105.52	0.512
	83.17	0.4015			130.28	0.543			108.37	0.512
	88.53	0.422			131.81	0.543			111.04	0.512
	93.43	0.4305			133.36	0.547			113.04	0.512
	97.8	0.42975			134.6	0.549			114.63	0.513
	101.82	0.43325			135.64	0.545			116.15	0.512
	105.36	0.43275			136.52	0.546			117.61	0.512
	108.37	0.43075			137.26	0.546			119.22	0.513
	111.02	0.432			138.11	0.543			120.69	0.514
	113.61	0.433			138.92	0.545			121.81	0.513
	115.95	0.43225			139.56	0.546			122.8	0.513
	117.86	0.4315			140.13	0.546			123.83	0.513
	119.58	0.43075			140.64	0.547
	121.22	0.432			141.02	0.548
	122.55	0.43175
	123.81	0.43175
	125.03	0.429
	126.26	0.426
	127.31	0.424
	128.29	0.427
	129.21	0.428
	130.01	0.426
	130.85	0.429
	131.48	0.428
	170	0.429
Supplementary Fig. 4f
		Dense RBC %
	Months	P1	P2	SS
	-2	7		5
	-1.5			14
	-1	0		5
	-0.25		5	5
	0	3	2	0
	1	0	0	3
	2		2	10
	2.5			0
	3		2	9
	3.1			11
	4			20
	5	1	0	18
	6		3	12
	7.5	0		12
	8	1	5	0
	8.5			0
	10	0	8	0
	12	0		5
	12.5		7	5
	14	2		0
	15	3		0
	18	5	2	8
	21	3	5	4
	24	0	8	4
Supplementary Fig. 4h
		Bilirubin uM				Plasma HbO2 uM				Plasma heme uM				Hemopexin g/L
	Months	P1	P2		Months	P1	P2		Months	P1	P2		Months	P1	P2
	-2	37.09			-2	14.64			-2	1.23			-2	0.21
	-1.5				-1.5				-1.5				-1.5
	-1	47.03			-1	6.13			-1	0.1			-1	0.22
	-0.25	46.81	116		-0.25	4.48	48.1		-0.25	0.83	3.68		-0.25	0.26	0.07
	0	24.69	36.74		0	0.8	1.05		0	0.71	0.81		0	0.22	0.24
	1	22.4	14.5		1	1.42	0.077		1	0.24	0.33		1	0.46	0.19
	2	29.7	38.22		2	1.34	45.49		2	0.34	5.19		2	0.34	0.3
	2.5				2.5				2.5				2.5
	3		35.55		3		10.93		3		0.67		3		0.17
	3.1				3.1				3.1				3.1
	4		48.02		4		21.13		4		1.88		4		0.23
	5	26.17	64.53		5	5.47	7.6		5	0.3	0.51		5	0.46	0.26
	6		72.85		6		23.04		6		0.56		6		0.23
	7.5	25.73			7.5	8.37			7.5	0.42			7.5	0.38
	8	19.74	70.94		8	2.7	6.46		8	0.3	0.65		8	0.39	0.31
	8.5				8.5				8.5				8.5
	10	26.33	61.17		10	2.84	21.75		10	0.53	0.74		10	0.35	0.24
	12	12.6	39.65		12	1.7	15.78		12	0.32	2.31		12	0.23	0.29
	12.5		66.13		12.5		12.44		12.5		0.65		12.5		0.25
	14	18.15			14	2.49			14	0.47			14	0.38
	15	20.26	63.76		15	12.19	6.26		15	0.53	0.89		15	0.25	0.3
	18	15.94	67.45		18	14.8	18.85		18	0.81	0.71		18	0.27	0.3
	21	26.84	50.37		21	4.53	3.04		21	0.43	0.47		21	0.33	0.29
	24	24.9	66.47		24	7.39	6.71		24	0.45	0.88		24	0.31	0.2
	25		35.49		25		2.61		25		0.38		25		0.08
	27	38.73			27	7.41			27	0.79	0.51		27	0.32	0.3
	30	24.68	23.16		30	7.15	16.96		30	0.37			30	0.21
	36	16.03			36	8.07			36	0.26			36	0.29
Supplementary Fig. 4i
		CRP mg/L
	Months	P1	P2
	0	12.9
	1	8.1	10
	2	9
	3	7	10.2
	4	8.4	12.2
	5	7	10
	6	4.7	11
	8	5.9	14
	10	5.2	8
	12	19.9	7
	15	7
	18	5	15
	21	2	14
	24	2	32.7
Supplementary Fig. 4j
		Liver iron overload umol/g
	Months	P1	P2	P3	P4
	0	226	550	16	80.7
	12		107.8		150.4
	13	107.7		21
	24			21.7	64.4
	25	107.7
	27		188.7
Supplementary Fig. 4k
		Myocardial T2 measurement ms
	Months	P1	P2
	0	33.8	60
	12
	13
	24
	25	50
	27		18

## Sheet: Supplementary Fig. 5
Supplementary Fig. 5b
	% on total HSPC	SCD			HD
		P2	P3	P4	HD1	HD2	HD3
	CMP	5.11	1.15	6.39	3.86	1.83	2.26
	GMP	1.24	0.24	1.6	0.22	0.02	0.23
	DCP	0.48	0.13	0.63	0.04	0.000627	0.03
Supplementary Fig. 5c
		BFU-E							CFU-GM
	HD	13.18	8.77	17.38	13	17.9	18.5	6.1	9.83	14.2	19.1	14.6	15.7	15.2	19
	P2	5.8	3.6						7.65	19.2
	P3	9.82	14.9						11.04	8.7
	P4	4.7							12.9
Supplementary Fig. 5d
	% on total HSPC	SCD			HD
		P2	P3	P4	HD1	HD2	HD3
	BNKP	0.7	0.13	3.22	0.49	0.12	0.43
Supplementary Fig. 5e
	% on total HSPC	SCD			HD
		P2	P3	P4	HD1	HD2	HD3
	MEP	0.27	0.67	0.95	0.59	0.09	0.06
Supplementary Fig. 5f
	% on MEP	HD			P2	P3	P4
	CD71Low/-CD41-	97.2	93.1	96.4	96.6	18.1	98.7
	CD71HighCD41-					58.3
	CD71HighCD41+					22.9

## Sheet: Supplementary Fig. 7
Supplementary Fig. 7a
	Monts	TDT1	TDT2	TDT3	TDT4
	0	1.5	2.1	0.8	1.1
	1
	2
	3	0.74	1.8
	4
	5
	6	0.88	2.2	0.28	2.04
	7
	8
	10
	11		2.84
	12			0.38
	13
	15	0.87			2.92
	18	0.86
	19		2.75
	21	0.92	3.06
	24	0.99		0.38	3.03
	27
	30
	31
	36	1.13	4.21	0.448
	40				2.96
	42			0.322
	48	1.24	4.31
	54			0.349	3.025
	60	1.24	4.04		3.04
	64			0.345
	72	0.87
	75.8		3.545
Supplementary Fig. 7b
	Freqeuency of HSCs in DP %	TDT1	TDT2	TDT3	TDT4
		1.43	7.48	1.08	1.48
Supplementary Fig. 7c
	Number of infused corrected HSCs x10^6/kg	TDT1	TDT2	TDT3	TDT4
		0.127413	1.01728	0.0759456	0.1776
